# Supplementary material for: Comparison of Adhesive Strategies with Different Etching Approaches on the Clinical Performance of Restorations in Non-Carious Cervical Lesions: A Systematic Review and Network Meta-Analysis
Source: J Funct Biomater. 2026 Mar 25;17(4):160. doi: 10.3390/jfb17040160 (PMC13117247; doi:10.3390/jfb17040160)
Supplement: Supplementary file 1 [file jfb-17-00160-s001.zip]

Archive with 6 entries (6 files):
- jfb-4192088-Supplementary File S1.pdf
- jfb-4192088-Supplementary File S2. References.pdf
- jfb-4192088-Supplementary File S3_Overview.pdf
- jfb-4192088-Supplementary File S4.pdf
- jfb-4192088-Supplementary File S5.pdf
- jfb-4192088-Supplementary File S6.pdf
